# Supplementary material for: Impact of Stunting on Outcomes of Severely Wasted Children (6 Months to 5 Years) Admitted for Inpatient Treatment: A Cross-Sectional Study in an Ethiopian Referral Hospital
Source: Children (Basel). 2025 Sep 24;12(10):1294. doi: 10.3390/children12101294 (PMC12562514; doi:10.3390/children12101294)
Supplement: Supplementary file 1 [file children-12-01294-s001.zip]

Archive with 1 entries (1 files):
- children-3780373-supplementary.pdf
